# Supplementary material for: Efficacy of Zinc Supplementation in the Management of Primary Dysmenorrhea: A Systematic Review and Meta-Analysis
Source: Nutrients. 2024 Nov 28;16(23):4116. doi: 10.3390/nu16234116 (PMC11643716; doi:10.3390/nu16234116)
Supplement: Supplementary file 1 [file nutrients-16-04116-s001.zip]

Archive with 1 entries (1 files):
- nutrients-3295345-supplementary.pdf
